# Supplementary material for: A new genus and species of termites (Isoptera, Termitidae, Nasutitermitinae) from the rainforest of northern Peru
Source: Zookeys. 2011 Dec 23;(159):1–9. doi: 10.3897/zookeys.159.2311 (PMC3253633; doi:10.3897/zookeys.159.2311)
Supplement: XML Treatment for Sinqasapatermes [file zookeys.159.2311-treatment1.xml]

<!DOCTYPE tp:taxon-treatment
  PUBLIC "-//TaxonX//DTD Taxonomic Treatment Publishing DTD v0 20100105//EN" "tax-treatment-NSO.dtd">
<tp:taxon-treatment xmlns:tp="http://www.plazi.org/taxpub"><tp:treatment-meta><mixed-citation publication-type="journal"><person-group><name><surname>Cuezzo</surname><given-names>Carolina</given-names></name><name><surname>Nickle</surname><given-names>David A.</given-names></name></person-group><article-title>A new genus and species of termites (Isoptera, Termitidae, Nasutitermitinae) from the rainforest of northern Peru</article-title><source>Zookeys</source><day>23</day><month>12</month><year>2011</year><volume>2011</volume><issue>159</issue><fpage>1</fpage><lpage>9</lpage><pub-id pub-id-type="doi">10.3897/zookeys.159.2311</pub-id></mixed-citation></tp:treatment-meta><tp:nomenclature><tp:taxon-name>
                        <tp:taxon-name-part taxon-name-part-type="genus">Sinqasapatermes</tp:taxon-name-part>
                        <object-id xmlns:xlink="http://www.w3.org/1999/xlink" xlink:type="simple">urn:lsid:zoobank.org:act:15D04831-D8C0-4059-BC6D-75E77AAA7C46</object-id>
                    <object-id xmlns:xlink="http://www.w3.org/1999/xlink" xlink:type="simple">http://species-id.net/wiki/Sinqasapatermes</object-id>
                    </tp:taxon-name><tp:taxon-status xmlns:xlink="http://www.w3.org/1999/xlink" xlink:type="simple">gen. n.</tp:taxon-status></tp:nomenclature><tp:treatment-sec sec-type="Type-species"><title>Type-species.</title><p><italic><tp:taxon-name>Sinqasapatermes sachae</tp:taxon-name></italic> sp. n.</p></tp:treatment-sec><tp:treatment-sec sec-type="Diagnosis"><title>Diagnosis.</title><p>The new genus is distinguished from other nasutitermitine genera by the unique combination of the following characteristics from the worker digestive tube: distal margin of the enteric valve (P2) not everted into the paunch (P3) but bending towards the ileum (P1), that is, directed against the flow of food; armed with one ring of six equal subtriangularly-shaped ridges, each ridge with short spines on entire surface (<xref ref-type="fig" rid="F2">Fig. 14</xref>); enteric valve armature situatedonexternal face of cone, facing P1 internal wall (<xref ref-type="fig" rid="F2">Fig. 15</xref>); enteric valve seating tri-lobed and separated from remaining portionof P3; P3 subdivided.</p></tp:treatment-sec><tp:treatment-sec sec-type="Description"><title>Description.</title><p><italic>Imago</italic>. Unknown.</p><p><italic>Soldier</italic>. Monomorphic. In dorsal view, head capsule with a constriction behind base of antenna. Maximum width behind constriction, at middle of posterior lobe. In profile, dorsal margin of head capsule nearly straight to base of nasus; weakly depressed at base of nasus. Nasus narrow, conical in dorsal view; about same length as head capsule; slanted slightly upward in profile. Mandibles vestigial, without points. Postclypeus moderately arcuate, in profile. Labrum wider than long, with rounded antero-lateral corners. Antenna with 11 articles. Pronotum shallowly saddle-shaped, anterior margin rounded, not emarginate. Tibial spurs 2:2:2.</p><p><italic>Worker</italic>. Head capsule trapezoidal in dorsal view; maximum width of head capsule at base of mandibles. Fontanelle area depressed, situated at posterior third of head capsule.Postclypeus short and moderately inflated; median line weakly defined. Antenna with 12 articles. Pronotum shallowly saddle-shaped, anterior margin rounded, not emarginate. Tibial spurs 2:2:2.</p><p>Mandibles. Left mandible (<xref ref-type="fig" rid="F1">Fig. 5</xref>) with apical tooth slightly as prominent as or slightly more prominent than M1+2, posterior margin of apical tooth weakly concave or truncate; right or acute angle between posterior margin of apical tooth and anterior <!--PageBreak-->margin of M1+2; posterior margin of M1+2 straight or slightly sinuous; third marginal tooth reduced to a vestigial node; molar tooth visible at V-shaped gap but apex hidden beneath molar prominence; molar prominence with very weakly-defined ridges. Right mandible (<xref ref-type="fig" rid="F1">Figs 6–7</xref>) with apical tooth slightly more prominent than first marginal tooth, second marginal tooth not visible or vestigial (as a minute prominence); molar plate concave with very weakly defined ridges; basal notch well defined.</p><p>Digestive tube (<xref ref-type="fig" rid="F2">Figs 8–15</xref>). Coiling gut <italic>in situ</italic> forming a short, broad mass. Crop (C) voluminous, partially visible in dorsal view; positioned to left halfof abdomen. Gizzard (G) with a strong musculature; well separated from crop; partially visible in ventral view. Mesenteron (M) passing through right side but not reaching medial line in ventral view. Mesenteric-proctodeal junction circular (mixed segment absent); visible in right lateral view. Malpighian tubules (TM) slightly dilated to form an ampulla at base, arranged in adjacent pairs with a common base at mesenteric-proctodeal junction on inner face. Ileum or first proctodeal segment (P1) tubular; shorter than mesenteron length. Enteric valve (P2) lying beneath P1, conical with distal margin not everted into P3 but bending towards P1, i.e., directed against the flow of food (<xref ref-type="fig" rid="F2">Fig. 15</xref>); armed with one ring of six equal subtriangularly-shaped ridges, each ridge with short spines on entire surface (<xref ref-type="fig" rid="F2">Fig. 14</xref>); enteric valve armature situatedonexternal face of cone, facing P1 internal wall (<xref ref-type="fig" rid="F2">Fig. 15</xref>). P2 in same axis aspaunch (P3). Enteric valve seating, tri-lobed and separated from remaining portionof P3 by a constriction; another subdivision visible at P3 before protruding through mesenteric ring; distal part of P3 very prominent in dorsal view and joining colon (P4) on left side; isthmus conspicuous. Dorsal torsion well developed. P4 “U-turn” dilated. Distal colon tubular.</p></tp:treatment-sec><tp:treatment-sec sec-type="Etymology"><title>Etymology.</title><p>From Quechua, indigenous South American language, <italic>sinqa</italic> = nose and <italic>sapa</italic> = big, and Latin <italic>termes</italic> = termite, meaning termite with a big nose.</p></tp:treatment-sec><tp:treatment-sec sec-type="Comparisons"><title>Comparisons.</title><p>Among soldiers of neotropical genera, the long,narrow nasus and reduced number or absence of bristles on head capsule and thoracic nota are shared characters among species of <italic><tp:taxon-name>Cyranotermes</tp:taxon-name></italic> Araujo, <italic><tp:taxon-name>Anhangatermes</tp:taxon-name></italic> Constantino and <italic><tp:taxon-name>Sinqasapatermes</tp:taxon-name></italic>, but <italic><tp:taxon-name>Cyranotermes</tp:taxon-name></italic> and <italic><tp:taxon-name>Anhangatermes</tp:taxon-name></italic> species have antenna with 13 articles and a rounded head capsule. Soldiers of the latter two genera are also significantly larger than those of <italic><tp:taxon-name>Sinqasapatermes</tp:taxon-name></italic>. <italic><tp:taxon-name>Agnathotermes</tp:taxon-name></italic> Snyder and <italic><tp:taxon-name>Paraconvexitermes</tp:taxon-name></italic> Cancello &amp; Noirot also have a conical nasus and antenna with 11 articles, but they differ from <italic><tp:taxon-name>Sinqasapatermes</tp:taxon-name></italic> by their chaetotaxy and head shape of the soldier.Soldiers of species of <italic><tp:taxon-name>Angularitermes</tp:taxon-name></italic> Emerson, <italic><tp:taxon-name>Araujotermes</tp:taxon-name></italic> Fontes, <italic><tp:taxon-name>Atlantitermes</tp:taxon-name></italic> Fontes, <italic><tp:taxon-name>Coatitermes</tp:taxon-name></italic> Fontes, <italic><tp:taxon-name>Convexitermes</tp:taxon-name></italic> Holmgren, <italic><tp:taxon-name>Ereymatermes</tp:taxon-name></italic> Constantino and <italic><tp:taxon-name>Subulitermes</tp:taxon-name></italic> Holmgren are genera that can be separated from <italic><tp:taxon-name>Sinqasapatermes</tp:taxon-name></italic> on the basis of different chaetotaxy arrangement and head capsule shape.</p><p>Among workers of neotropical genera, the third marginal tooth of left mandible and second marginal tooth of right mandible absent or vestigial are shared characters among species of <italic><tp:taxon-name>Cyranotermes</tp:taxon-name></italic> and <italic><tp:taxon-name>Anhangatermes</tp:taxon-name></italic>, however, molar area differs in <italic><tp:taxon-name>Sinqasapatermes</tp:taxon-name></italic> by having no ridges and being more concave. Reduced ridges on molar areas are found in <italic><tp:taxon-name>Araujotermes</tp:taxon-name></italic>, <italic><tp:taxon-name>Atlantitermes</tp:taxon-name></italic>, <italic><tp:taxon-name>Coatitermes</tp:taxon-name></italic>, <italic><tp:taxon-name>Convexitermes</tp:taxon-name></italic>, <italic><tp:taxon-name>Ereymatermes</tp:taxon-name></italic>, <italic><tp:taxon-name>Paraconvexitermes</tp:taxon-name></italic>, and <italic><tp:taxon-name>Subulitermes</tp:taxon-name></italic>, but none of these genera have lost the<!--PageBreak--> marginal teeth. The worker gut coiling and enteric valve features of <italic><tp:taxon-name>Sinqasapatermes</tp:taxon-name></italic> do not match any member of the <italic><tp:taxon-name>Subulitermes</tp:taxon-name></italic>-group (<xref ref-type="bibr" rid="B16">Kovoor 1969</xref>; <xref ref-type="bibr" rid="B13">Fontes 1987</xref>; <xref ref-type="bibr" rid="B4">Constantino 1990</xref>, 1991; <xref ref-type="bibr" rid="B19">Roisin 1995</xref>; <xref ref-type="bibr" rid="B22">Sands 1998</xref>; <xref ref-type="bibr" rid="B2">Cancello and Noirot 2003</xref>).</p></tp:treatment-sec><tp:treatment-sec><!--Section generated to contain objects referenced in tp:taxon-treatment.--><fig id="F2" position="float" orientation="portrait"><label>Figures 8–15.</label><caption><p><italic><tp:taxon-name>Sinqasapatermes sachae</tp:taxon-name></italic>. <bold>8–11</bold> worker gut <italic>in situ</italic> respectively from dorsal, right, ventral and left views <bold>12–13</bold> Malpighian tubules attachment <bold>14</bold> worker enteric valve armature <bold>15</bold> scheme of worker enteric valve configuration. <bold>C</bold> crop <bold>G</bold> gizzard <bold>M</bold> mesenteron, stippled <bold>P1</bold> first proctodeal segment <bold>P2</bold> enteric valve <bold>P3</bold> paunch <bold>P4</bold> colon <bold>P5</bold> rectum <bold>TM</bold> Malpighian tubules.</p></caption><graphic xmlns:xlink="http://www.w3.org/1999/xlink" xlink:href="ZooKeys-159-001-g002.jpg" position="float" orientation="portrait" xlink:type="simple"/></fig><fig id="F1" position="float" orientation="portrait"><label>Figures 1–7.</label><caption><p><italic><tp:taxon-name>Sinqasapatermes sachae</tp:taxon-name></italic> <bold>1</bold> soldier head in dorsal view <bold>2</bold> soldier head in profile <bold>3</bold> worker head in dorsal view <bold>4</bold> worker head in profile <bold>5</bold> worker left mandible in dorsal view <bold>6</bold> worker right mandible, showing molar plate in frontal view <bold>7</bold> worker right mandible in dorsal view.</p></caption><graphic xmlns:xlink="http://www.w3.org/1999/xlink" xlink:href="ZooKeys-159-001-g001.jpg" position="float" orientation="portrait" xlink:type="simple"/></fig></tp:treatment-sec><ref-list><ref id="B16"><mixed-citation xmlns:xlink="http://www.w3.org/1999/xlink" xlink:type="simple"><person-group><name name-style="western"><surname>Kovoor</surname><given-names>J</given-names></name></person-group> (<year>1969</year>)<article-title> Anatomie comparée du tube digestive des termites II. Sous famille des Nasutitermitinae.</article-title><source>Insectes Sociaux </source><volume>16</volume>: <fpage>195</fpage>-<lpage>234</lpage>. doi: <ext-link ext-link-type="uri" xlink:href="http://dx.doi.org/10.1007/BF02223410" xlink:type="simple">10.1007/BF02223410</ext-link></mixed-citation></ref><ref id="B13"><mixed-citation xmlns:xlink="http://www.w3.org/1999/xlink" xlink:type="simple"><person-group><name name-style="western"><surname>Fontes</surname><given-names>LR</given-names></name></person-group> (<year>1987</year>)<article-title> Morphology of the alate and worker mandibles of the soil-feeding nasute termites (Isoptera, Termitidae, Nasutitermitinae) from the Neotropical region.</article-title><source>Revista brasileira de Zoologia </source><volume>3</volume>: <fpage>503</fpage>-<lpage>531</lpage>.</mixed-citation></ref><ref id="B4"><mixed-citation xmlns:xlink="http://www.w3.org/1999/xlink" xlink:type="simple"><person-group><name name-style="western"><surname>Constantino</surname><given-names>R</given-names></name></person-group> (<year>1990</year>)<article-title> <italic>Anhangatermes macarthuri</italic>, a new genus and species of soil-feeding nasute termite from Amapá, Brazil (Isoptera, Termitidae, Nasutitermitinae).</article-title><source>Goeldiana Zoologia </source><volume>3</volume>: <fpage>1</fpage>-<lpage>6</lpage>.</mixed-citation></ref><ref id="B19"><mixed-citation xmlns:xlink="http://www.w3.org/1999/xlink" xlink:type="simple"><person-group><name name-style="western"><surname>Roisin</surname><given-names>Y</given-names></name></person-group> (<year>1995</year>)<article-title> Humivorous nasute termites (Isoptera: Nasutitermitinae) from the Panama Canal area.</article-title><source>Belgian Journal of Zoology </source><volume>125</volume>: <fpage>283</fpage>-<lpage>300</lpage>.</mixed-citation></ref><ref id="B22"><mixed-citation xmlns:xlink="http://www.w3.org/1999/xlink" xlink:type="simple"><person-group><name name-style="western"><surname>Sands</surname><given-names>WA</given-names></name></person-group> (<year>1998</year>)<source> The identification of worker castes of termite genera from soils of Africa and the Middle East.</source><publisher-name>CAB International</publisher-name>, <publisher-loc>Wallingford</publisher-loc>, <lpage>512</lpage> pp.</mixed-citation></ref><ref id="B2"><mixed-citation xmlns:xlink="http://www.w3.org/1999/xlink" xlink:type="simple"><person-group><name name-style="western"><surname>Cancello</surname><given-names>EM</given-names></name><name name-style="western"><surname>Noirot</surname><given-names>C</given-names></name></person-group> (<year>2003</year>)<article-title> <italic>Paraconvexitermes acangapua</italic> (Isoptera: Termitidae, Nasutitermitinae), a new genus and new species of the so-called “small Neotropical soil-feeding nasutes” from South America.</article-title><source>Annales de la Société Entomologique de France (ns)</source><volume>39</volume>: <fpage>187</fpage>-<lpage>193</lpage>.</mixed-citation></ref></ref-list></tp:taxon-treatment>
